# Supplementary material for: Heterologous Expression of a Thermostable Chitinase from Myxococcus xanthus and Its Application for High Yield Production of Glucosamine from Shrimp Shell
Source: Foods. 2021 Nov 15;10(11):2808. doi: 10.3390/foods10112808 (PMC8619855; doi:10.3390/foods10112808)
Supplement: Supplementary file 1 [file foods-10-02808-s001.zip]

Archive with 1 entries (1 files):
- foods-1391402-Supplementary information.pdf
